# Supplementary material for: The oldest record of Saurosphargiformes (Diapsida) from South China could fill an ecological gap in the Early Triassic biotic recovery
Source: PeerJ. 2022 Jul 14;10:e13569. doi: 10.7717/peerj.13569 (PMC9288826; doi:10.7717/peerj.13569)
Supplement: Supplemental Information 1 [file peerj-10-13569-s001.nex]

#NEXUS
[written Wed Dec 15 17:02:28 GMT 2021 by Mesquite  version 3.70 (build 940) at Benjamins-iMac.cable.virginm.net/192.168.1.143 (Benjamin Moon)]

BEGIN TAXA;
	TITLE Taxa;
	DIMENSIONS NTAX=42;
	TAXLABELS
		Ancestor Captorhinidae Chelydra Proganochelys Araeoscelidia Younginiformes Kuehneosauridae Rhynchocephalia Squamata Rhynchosauria Prolacertiformes Trilophosaurus Choristodera Archosauriformes Claudiosaurus 'Anaro-Dactylo' 'Serpiano-Neustico' Simosaurus Nothosaurus Lariosaurus Corosaurus Cymatosaurus Germanosaurus Pistosaurus Placodus Cyamodus Augustasaurus Odontochelys Thalattosauria Yunguisaurus Eusaurosphargis_BES_SC_390 Paraplacodus Saurosphargis Sinosaurosphargis Largocephalosaurus_polycarpon Largocephalosaurus_qianensis Pomolispondylus_biani Plesiosaurus Helveticosaurus Hupehsuchia Hanosaurus Ichthyopterygia 
	;

END;


BEGIN CHARACTERS;
	TITLE  'Matrix in file "tuberospina_matrix.nex"';
	DIMENSIONS  NCHAR=159;
	FORMAT DATATYPE = STANDARD RESPECTCASE GAP = - MISSING = ? SYMBOLS = "  0 1 2 3 4 5";
	CHARSTATELABELS 
		1 Premaxillae_size /  small_ 'large, forming most of snout in front of external nares.',
		2 Premaxilla_postnarial_process /  absent 'present, excluding maxilla from posterior margin of external naris',
		3 Snout_constriction /  unconstricted_ constricted_ 'tapering/pointed ',
		4 Temporal_region_of_skull /  relatively_high strongly_depressed,
		5 Nasals_size_compared_to_frontals /  shorter longer,
		6 Nasals_reduction /  not_reduced reduced absent,
		7 Nasals_enter_external_naris /  present absent,
		8 Nasal_pairing /  'paired, meeting in dorsomedial suture' fused 'separated from one another by nasal processes of the premaxillae extending back to the frontal bone(s)',
		9 Lacrimal /  present_and_enters_the_external_naris 'present, remains excluded from the external naris by a contact of maxilla and nasal' lacrimal_absent,
		10 Prefrontal_and_postfrontal /  separated_by_the_frontal_along_the_dorsal_margin_of_the_orbit contact_of_prefrontal_and_postfrontal_excludes_the_frontal_from_the_dorsal_margin_of_the_orbit,
		11 Dorsal_exposure_of_prefrontal /  large reduced,
		12 Preorbital_and_postorbital_region_of_skull /  subequal_length preorbital_region_distinctly_longer_than_postorbital_region postorbital_region_distinctly_longer,
		13 Upper_temporal_fenestra /  absent present_and_subequal_in_size_or_slightly_larger_than_the_orbit present_and_distinctly_larger_than_orbit present_and_distinctly_smaller_than_orbit secondarily_closed_or_nearly_closed,
		14 'Frontal(s) in adult' /  paired fused,
		15 Frontal_distinct_posterolateral_processes /  absent present,
		16 Frontal /  widely_separated_from_the_upper_temporal_fenestra narrowly_approaches_the_upper_temporal_fenestra enters_the_anteromedial_margin_of_the_upper_temporal_fenestra,
		17 'Parietal(s) in adult' /  paired fused_in_their_posterior_part_only fully_fused,
		18 Pineal_foramen /  close_to_the_middle_of_the_skull_table weakly_displaced_posteriorly strongly_displaced_posteriorly displaced_anteriorly absent,
		19 Parietal_skull_table /  broad weakly_constricted 'strongly constricted (at least posteriorly)' forming_a_sagittal_crest,
		20 Postparietals /  present absent,
		21 Tabulars /  present absent,
		22 Supratemporals /  present absent,
		23 Jugal /  extends_anteriorly_along_the_ventral_margin_of_the_orbit is_restricted_to_a_position_behind_the_orbit_but_enters_the_latter_posterior_margin is_restricted_to_a_position_behind_the_orbit_without_reaching_the_latters_posterior_margin,
		24 Posterior_extent_of_the_jugal /  restricted_to_a_level_in_front_of_the_midpoint_of_the_longitudinal_diameter_of_the_upper_temporal_fenestra extends_backwards_nearly_to_the_posterior_end_of_the_skull,
		25 Jugal_contribution_to_upper_temporal_arch /  excluded_from enters_posterior_to_the_maxilla,
		26 Postfrontal /  'large and plate-like' with_distinct_lateral_process_overlapping_the_dorsal_tip_of_the_postorbital with_reduced_lateral_process_and_hence_more_of_an_elongate_shape,
		27 Lower_temporal_fenestra /  absent present_and_closed_ventrally present_but_open_ventrally,
		28 Squamosal /  descends_to_ventral_margin_of_skull remains_broadly_separated_from_ventral_margin_of_skull,
		29 Quadratojugal /  present absent,
		30 Quadratojugal_anterior_process /  present absent,
		31 Occiput /  'with paroccipital process forming the lower margin of the post-temporal fenestra and extending laterally' paroccipital_processes_trending_posterolaterally 'occiput plate-like with no distinct paroccipital process and with strongly reduced post-temporal fenestrae',
		32 Squamosal_distinct_notch_to_receive_distal_tip_of_paroccipital_process /  absent present,
		33 Mandibular_articulation /  approximately_at_level_with_occipital_condyle displaced_to_a_level_distinctly_behind_occipital_condyle positioned_anterior_to_the_occipital_condyle,
		34 Exoccipitals_meet_dorsal_to_the_basioccipital_condyle /  present absent,
		35 Supraoccipital /  exposed_more_or_less_vertically_on_occiput exposed_more_or_less_horizontally_at_posterior_end_of_parietal_skull_table 'U-shaped',
		36 Occipital_crest /  absent present_but_squamosals_do_not_meet_behind_parietal present_and_squamosals_meet_behind_parietal,
		37 Quadrate /  with_straight_posterior_margin 'quadrate shaft deeply excavated (concave) posteriorly',
		38 Quadrate /  covered_by_squamosal_and_quadratojugal_in_lateral_view quadrate_exposed_in_lateral_view 'squamosal suspension box-like',
		39 Dorsal_wing_of_epipterygoid /  approximately_as_broad_as_its_base narrower_than_its_base,
		40 Lateral_conch_on_quadrate /  absent present,
		41 Palate /  kinetic akinetic,
		42 Basioccipital_tubera /  free 'in complex relation to the pterygoid, as they extend ventrally' 'in complex relation to the pterygoid, as they extend laterally',
		43 Suborbital_fenestra /  absent present,
		44 Pterygoid_flanges /  well_developed_and_transversely_oriented well_developed_and_longitudinally_oriented strongly_reduced,
		45 Premaxilla_enters_margin_of_internal_naris /  present excluded,
		46 Ectopterygoid /  present absent,
		47 Internal_carotid_passage_enters /  basicranium quadrate_ramus_of_pterygoid,
		48 Retroarticular_process_of_lower_jaw /  absent present,
		49 Distinct_coronoid_process_of_lower_jaw /  absent present,
		50 Surangular_strongly_projecting_lateral_ridge_defining_the_insertion_area_for_superficial_adductor_muscle_fibers_on_the_lateral_surface_of_the_lower_jaw /  absent present,
		51 Mandibular_symphysis /  short somewhat_enforced 'elongated and scoop-like',
		52 Splenial_bone_enters_the_mandibular_symphysis /  present excluded,
		53 Teeth /  set_in_shallow_or_deep_sockets superficially_attached_to_bone,
		54 'Anterior (premaxilla and dentary) teeth' /  upright strongly_procumbent,
		55 Premaxilla_and_anterior_dentary_fangs /  absent present,
		56 One_or_two_caniniform_teeth_on_maxilla /  present absent,
		57 Maxillary_tooth_row /  restricted_to_a_level_in_front_of_the_posterior_margin_of_the_orbit 'extends backwards to a level below the posterior corner of the orbit and/or the anterior corner of the upper temporal fenestra' extends_backwards_to_a_level_below_the_anterior_one_third_to_one_half_of_the_upper_temporal_fenestra,
		58 'Teeth on dermal palate (pterygoid flange)' /  present absent,
		59 Vertebrae /  notochordal 'non-notochordal',
		60 Vertebrae /  distinctly_amphicoelous weakly_amphicoelous_or_platycoelous other,
		61 Dorsal_intercentra /  present absent,
		62 Cervical_intercentra /  present absent,
		63 Cervical_centra /  rounded keeled_ventrally,
		64 'Zygosphene-zygantrum articulation' /  absent present,
		65 Sutural_facets_receiving_the_pedicels_of_the_neural_arch_on_the_dorsal_surface_of_the_centrum_in_the_dorsal_region /  narrow 'expanded into a cruciform or butterfly-shaped platform',
		66 Transverse_processes_of_neural_arches_of_the_dorsal_region /  relatively_short 'distinctly elongated and narrow, narrower than the space between the  transverse processes' 'distinct elongate and broad, much broader than the space between the transverse processes' 'dorsoventrally broad and extremely elongated, extending laterally and approaching the margin of the trunk',
		67 Vertebral_centrum /  distinctly_constricted_in_ventral_view with_parallel_lateral_edges,
		68 Distal_end_of_transverse_processes_of_dorsal_vertebrae /  not_increasing_in_diameter distinctly_thickened,
		69 Zygapophyseal_pachyostosis /  absent present,
		70 'Pre-and postzygapophyses show an anteroposterior trend of increasing inclination within the dorsal and sacral region' /  absent present,
		71 Cervical_ribs_distinct_free_anterior_process /  absent present,
		72 Pachyostosis_of_dorsal_ribs /  absent present,
		73 Number_of_sacral_ribs /  2 3 '>=4',
		74 Sacral_ribs_distinct_expansion_of_distal_head /  present absent,
		75 'Sacral (and caudal) ribs or transverse processes join to their respective centrum' /  sutured fused,
		76 Cleithrum /  present absent,
		77 Clavicles_medially /  broad narrow,
		78 Clavicles_and_interclavicle /  simple_overlapping_contact anteromedioventral_end_of_clavicle_embraces_lateral_tip_of_interclavicle_in_a_complex_contact,
		79 Clavicles_meet_in_front_of_the_interclavicle /  absent meet_in_an_interdigitating_anteromedial_suture,
		80 Clavicles_anterolaterally_expanded_corners /  absent present,
		81 Clavicle_applied_to_scapula /  'anterior (lateral) surface' medial_surface,
		82 Interclavicle /  rhomboidal 'T-shaped',
		83 'Posterior process on (T-shaped) interclavicle' /  elongate short rudimentary_or_absent,
		84 Scapula /  broad_blade_of_bone with_a_constriction_separating_a_ventral_glenoidal_portion_from_a_posteriorly_directed_dorsal_wing 'rod-shaped structure',
		85 Dorsal_wing_or_process_of_the_eosauropterygian_scapula /  tapering_to_a_blunt_tip ventrally_expanded_at_its_posterior_end,
		86 Supraglenoid_buttress /  present absent,
		87 Coracoid_ossifications /  1 2,
		88 Coracoid /  rounded_contours_with_a_foramen_entirely_in_the_bone slightly_waisted strongly_waisted 'with expanded medial symphysis and ridgelike thickening of the bone extending from glenoid facet posteriorly along lateral edge of the bone, coracoid foramen not enlarged' 'with expanded medial symphysis and ridgelike thickening of the bone extending from glenoid facet transversely through the bone, coracoid foramen much enlarged' rounded_or_nearly_rounded_contours_with_a_foramen_laterally_open,
		89 Coracoid_foramen /  enclosed_by_coracoid_ossification between_coracoid_and_scapula,
		90 Pectoral_fenestration /  absent present,
		91 Limbs /  short_and_stout long_and_slender,
		92 Humerus /  rather_straight curved,
		93 Deltopectoral_crest /  well_developed reduced absent,
		94 Insertional_crest_for_latissimus_dorsi_muscle /  prominent 'reduced/absent',
		95 Humerus_epicondyles /  prominent reduced,
		96 Ectepicondylar_groove /  open_and_notched_anteriorly open_without_anterior_notch 'closed (i.e., ectepicondylar foramen present)' absent,
		97 Entepicondylar_foramen /  present absent,
		98 'Radius-ulna length' /  radius_shorter_than_ulna radius_longer_than_ulna approximately_same_length,
		99 Iliac_blade /  well_developed reduced_but_projecting_beyond_level_of_posterior_margin_of_acetabular_portion_of_ilium reduced_and_no_longer_projecting_beyond_posterior_margin_of_acetabular_portion_of_ilium 'absent, i.e. reduced to simple dorsal stub' elongate_shaft,
		100 Pubis_medial_margin /  convex concave extensive_ventromedial_symphysis,
		101 Obturator_foramen_in_adult /  closed open,
		102 Thyroid_fenestra /  absent present reduced,
		103 Acetabulum /  oval circular,
		104 Femoral_shaft /  stout_and_straight slender_and_sigmoidally_curved,
		105 Internal_trochanter_ /  well_developed reduced,
		106 Intertrochanteric_fossa /  deep distinct_but_reduced rudimentray_or_absent,
		107 Distal_femoral_condyles /  prominent not_projecting_markedly_beyond_shaft,
		108 Anterior_femoral_condyle_size_relative_to_posterior_condyle /  larger_and_extending_further_distally 'smaller/equisized and of subequal extent distally',
		109 Perforating_artery /  passes_between_astragalus_and_calcaneum between_the_distal_heads_of_tibia_and_fibula_proximal_to_the_astragalus,
		110 Astragalus_proximal_concavity /  absent present,
		111 Calcaneal_tuber /  absent present,
		112 Foot /  short_and_broad long_and_slender,
		113 Distal_tarsal_1 /  present absent,
		114 Distal_tarsal_5 /  present absent,
		115 Total_number_of_tarsal_ossifications /  '>=4' 3,
		116 Metatarsal_5 /  long_and_slender distinctly_shorter_than_the_other_metatarsals_and_with_a_broad_base,
		117 Metatarsal_5 /  striaght hooked,
		118 Mineralized_sternum /  absent present,
		119 Medial_gastral_rib_element_lateral_process /  single 'two-pronged lateral process on one side' contributing_to_the_formation_of_the_plastron,
		120 Distinct_groove_on_the_posterior_aspect_of_the_proximal_shoulder_region_of_the_dorsal_ribs /  absent present,
		121 Prefrontal_slender_anteromedial_process_entering_between_maxilla_and_premaxilla /  absent present,
		122 'Anteromedial corner of the upper temporal fenestrafloored by a descensus from the postorbital, which together with neighbouring elements (postfrontal, parietal) separates it from orbit' /  absent partially fully,
		123 'Squamosal forms a box-like suspensorium ' /  absent present,
		124 'Braincase location on parietal skull roof (or parietal sagittal crest)' /  posterior_end deeply_recessed_ventrally,
		125 'Posterior palatine vacuities distinct medial emargination [concavity] on quadrate ramus of pterygoid behind palatobasal articulation)' /  absent present,
		126 Distal_end_of_ulna_expansion /  absent distinctly,
		127 Subcentral_foramina /  absent present,
		128 'Durophagous dentition, including much enlarged palatine tooth plates' /  absent present,
		129 Premaxillary_teeth /  '>=4' '<=3',
		130 Pterygoids /  longer_than_palatines shorter_than_palatines,
		131 Median_gastral_element /  angular straight,
		132 Number_of_cervical_vertebrae /  '<=29' 30?40 '>=41',
		133 Parapophysis_shift_backwards_on_centrum_along_the_cervical_vertebral_column /  absent present,
		134 Distal_articular_surface_on_transverse_processes_of_dorsal_vertebrae /  oblong evenly_rounded,
		135 Total_number_of_carpal_ossifications /  '>=4' 3,
		136 Osteoderms /  absent present 'present, dense and in sutural contact, providing closed dorsal body cover',
		137 Snout /  'relatively short, rounded' elaborated_into_distinct_rostrum,
		138 Ascending_process_of_maxilla /  distinct 'reduced (low)',
		139 'Occiput (posterior margin of skull table)' /  nearly_straight 'deeply concave (excavated)',
		140 Neural_canal /  evenly_proportioned distinctly_higher_than_wide wider_than_high,
		141 'Dorsal ribs distinct, fan-shaped uncinate process' /  absent slight_crest articular_surface_on_the_centrum distinct_crest_at_the_flange_or_concave_edge,
		142 Ischium /  'broad, kidney-shaped plate' with_concave_posterior_and_anterior_margins,
		143 Lateral_gastral_rib_element /  straight_laterally bent_upwards_laterally,
		144 'Body contours (trunk)' /  elongated broad_and_rounded,
		145 Dorsal_ribs /  slender dorsal_ribs_transversely_broadened 'dorsal ribs transversely broadened and in antero-posterior contact with each other, forming closed rib-basket',
		146 Vomer_contact_pterygoid /  present absent,
		147 Interpterygoid_fenestra /  present absent,
		148 Pterygoids_in_contact_anteriorly /  present separated,
		149 Marginal_teeth_lingual_surface_of_the_crown /  convex concave,
		150 Snout_truncation /  absent 'truncated, with high anterior margin' truncated_with_external_nares_confluent,
		151 Rib_articulation_location /  intersegmentally intrasegmentally,
		152 Carapace /  absent present,
		153 Plastron /  absent present,
		154 Rhamphotheca /  absent present,
		155 Acromial_process_on_scapula /  absent present,
		156 Hypoischium /  absent present,
		157 Gular_projections_on_epiplastron /  absent present,
		158 Lateral_most_elements_of_gastral_sets /  widely_spaced closely_associated_with_each_other joining_in_the_formation_of_plastron,
		159 Premaxilla_enter_external_naris /  present absent ; 
	MATRIX
	Ancestor                       000000000000000000000000000000000000000000000000000000000000000000000000000000000000000000000000000000000000000000000000000000000000000000000000000000000000000
	Captorhinidae                  000000000000000?0(0 2)001000000000000?00000000000100000000?000000000?0000000000?000000?0?010000000000000000000000000000000000000000000000000000000?0000000000000000
	Chelydra                       0000?2??2102000?04011100??01000020001100101011000001?????1121110001?000000110010?102??00100000021000110100111000010110?00?00000??0?00?00000000?12010?2111110020
	Proganochelys                  000000001102000?04011000??01000000001100001001000001?????0101110001?0000001100?0?102??00100000021000000100111000010110?00?000000?0?00?01000000?12000?1111111120
	Araeoscelidia                  00000000000110100000000001(0 1)00000010000?0001000000001000000000010?0000000000000000100?010001000000000000000000001000001000000000000000000000000?0000000000000000
	Younginiformes                 00000000100110100000(0 1)00001100000010011?000100001100?0001000000100000000000(0 1)(0 1)10000(0 1)00?1000010000(0 2)0(0 1)00001101010001000101000000000000000000000000?0000000000000000
	Kuehneosauridae                00000000100010100201110001211100010111?10010??01000?000101101110?10001?0001????????1?10000100002120001110101?0?????????0000000000000000000000??0000100000000000
	Rhynchocephalia                00000000(1 2)0001(0 1)(0 1)0(0 1)(0 2)(0 2)11(0 1)(0 1)101(1 2)001(0 1)0010(0 1)111(0 1)001000011001100101(0 1)0(0 1)01100000000001110000100?100001000020000011101011001(0 1)1011100000000000000000000100110000000000000000
	Squamata                       00000000(1 2)(0 1)0(0 1 2)1(0 1)00(0 1)(0 2 3)(0 2)11(0 1)(0 1)001211?00(0 1 2)(0 1)(0 1)(0 1)11110010(0 1)00110011001011(0 2)101(0 1)00000(0 1)000011(0 1)00001(0 1)0?1000010000(0 2)1000011101011001110111?0000000(0 1)00000000(0 2)00100100010(0 1)00000000000
	Rhynchosauria                  1100000010001000133111010111001000001110001010011000??0101100010?0000(0 1)00000110000100?100(0 1)0100000100000110101101101011?00000000000000000?00?000?000(0 1)000000000000
	Prolacertiformes               11001000100110(0 1)0(0 1)(2 3)011(0 1)0(0 1)0121(0 1)110010011?000100001(0 1)00110010(0 1)1(0 2)(0 1)(0 1)10?00000100011100000?0?100001000001(1 2)000(0 1)11010100(0 1)1(0 1)101(0 1)1000000000000000000000001?0000000000000000
	Trilophosaurus                 1?000000?101100103311?0?010?0?102?0?110000100001100???01011(1 2)0010?0?0001000?110000100?10000100?00100000110101001101011?20000000000000000?000000?00?0?00000000000
	Choristodera                   11001000100(0 2)1000031111000111(0 1)010110111?0?01010010001?0010011101010000010100110000100?1000010000(0 2)120000110111?01101011?200000000000000000(0 1)1100??0000000000000000
	Archosauriformes               11001000100(0 1)1(0 1)(0 1)(0 1 2)(0 1)(0 3)(0 2)11(0 1)01011100(0 1)0(0 1 2)10(0 1)11?0(0 1)010(0 1)(0 1)01(0 1)00100010(0 1)1(0 1 2)(0 1)(0 1)1001000(0 1)10(0 2)0(0 1)110000100?100(0 1)01000(0 1)0100000110(1 2)(0 1)10011(0 1)1011100000000000000000(1 2)00(0 1)(0 1)000000000000000000(0 1)
	Claudiosaurus                  000000001001101000011100012001000?0000?0001200000?01?00100?00010?0000010001110000100?10000001111000000110111000100000?00000000000000000000000000000000000000000
	'Anaro-Dactylo'                100000002001301000011100012001200?1011101?02?1?1000?00010110111110101010110101111??10102110101000130011?1????0???????0000000000000000010000001000010(0 1)0000000000
	'Serpiano-Neustico'            1000000(0 2)2001301000011100022001200?1011101?02?1?1000?00010110111110101011110101101(0 1)210102110101(0 1)(0 1)0(1 2)3(0 1)(0 1)111121111001120000000000000000000(1 2)000000100001000000000000
	Simosaurus                     100000022002210021111100012001201100010012020011010101012111111110000110100101111111010211010111122101111211110011100010000000000000001001100100001000000000000
	Nothosaurus                    1011000(0 2)2012211022(2 3)111(1 2)00(1 2)20(0 1)120(0 1)1110100120(0 2)101101210110211111111010(0 1)01(0 1)11(0 1)1(0 1)1111(0 1)2101021101(0 1)(0 1)1(0 1)022101111211110011100010000000000000001011100100001000000000000
	Lariosaurus                    1011000(0 2)2012(1 2)110212111(1 2)00220??200?1101001?02?0?1012?01102111111??010101(0 1)210101111??1010211011111023(0 1)1111121111001100000000000000000000(0 1)011100100001000000000000
	Corosaurus                     1000000020001011001111?00120??11110101101?00?0?1111?011011101111100101101011110111111101110111100210111101111000111??0110000000000000010111001000???00000000000
	Cymatosaurus                   101001(0 1)22(0 1)02201(1 2)(1 2)0(2 3)1111001201?111?0(0 1)01?01?00101?0?210110111111?11001???0??01??????????0???0000000??011110111?????????00001000000000??0?011100100001000000000000
	Germanosaurus                  101100022012201111111120?120???????001?01???????????01111??????????????????1??????????0??????????????????????????????0?000000000000????0111001000???00000000000
	Pistosaurus                    102002??20002012133111?011201?1?1??20110?00?0???????01101111???110010?101??1???????11103??012113120????11????????????0?0121111100000101011?0010000?000000000000
	Placodus                       1010100121002(0 1)10(0 2)0011100112100100100101011011001102001010100111001000110100111001110?10011011100121012110111100011200000000000011110012110110110011000000000000
	Cyamodus                       1110000(0 1)2?0220(0 1)023011100112100101(0 1)00100010011101102?000101?011100300?0101??1?100??20?????101110??2?0121?????????????????0000000111100?12101101(0 1)1011000000000000
	Augustasaurus                  1020?2??200020120331110011201?1?11220100110010?1012?00102111111?10010?10???101?01??10?03?101211312???????????????????0??121111100001111011?00?0000?000000000000
	Odontochelys                   00000000??020????40?????????????0???????00?0???0??0??0010010111000100??0000100???1?2??021000000??00?00?1001?100101011020??00010000?000000?0000?11?0001001001120
	Thalattosauria                 10200(0 1)02200(0 1)40(0 1)?0(0 3)0?100(0 1)01211?101??011?0001(0 2)10?1110?0(0 1)010(0 1)?01?1??0000?10000110000100?1000000111?(0 1)2000(1 3)111111?100(0 1)1(0 1)00000000000000000??001(0 1)100000000000000000000
	Yunguisaurus                   101?010220002?01?33????0?1201???1???02???202?001102001??01101101101?0?10100??1?????111?3??011113124?21?01?1?1001??000??102??11000??2112011100100000000000000000
	Eusaurosphargis_BES_SC_390     1000???????13???030????????????????0??????????????0?00010?111????1100?10???11000???0??051?00??0?100012?11211??????????10?00??0000?0????10001101?1???1000000000?
	Paraplacodus                   10?0?00?21001?????????000121????0??001?0??1????111??01010?101???01000?1010?11000???0??011?01110?123012?10111?100??1????0?000?0011?10?1(0 1)010?11110011000000000000
	Saurosphargis                  ???????????????????????????????????????????????????????????01????2010??1???????????????0??0???????????????????????????1???????0???0????1???22???2?????0000000??
	Sinosaurosphargis              10000000?001401?2301100010201?101??0?0?00??2?0?00?11000101?01?0??2011??1010110011121??001?01211??1??????1?????????????1???0?0100000???0210120?01200010000000010
	Largocephalosaurus_polycarpon  10000000200130112311100011201??01??000?0???????10???00010?1?11?1?1?1000111011??01??11?0???01??121110???00111110011000?100000?1?0??00?001101?20002???10000000011
	Largocephalosaurus_qianensis   100000002001301103111000112011?01??000100?12?0?10010000101101101?101?0?1010110?0112111051?012110111011?0011?10000?000010000?01001?00?00110103000200010000000011
	Pomolispondylus_biani              ??????????????????????????????????????????????????????????1?1??1?01000?001011??????1010???011?1????0?1?0??1???????????00??????????0?00?1????1?000?????000???01?
	Plesiosaurus                   1000?2?2200020000331110011201?1011220110110210?1010?0001111111101001001010010?101??10104110(0 1)1103124311101211?000100000?002111?100002010000100?0000?000000000000
	Helveticosaurus                1000?????0?01????????????1??????0??????????????11???00010??01????1000?10???110000100?1001000111?111012?11211?1?011300000000000000?10002000?100000???0000000000?
	Hupehsuchia                    1001(0 1)0001(0 1)01301103001000012101??12?011?01002?1?1000???01?110110?00000000000110?00020?1051?0011131130?1?01?110000010000000000000010000001100?0010(1 2)000?0000000010
	Hanosaurus                     ??0010002002310003111100??2011?????????????????1????00????1?1????010???1????1??0??????010?0????????011?01211110011100010000???00??0?0??0011?00000???100000000??
	Ichthyopterygia                100010000(0 1)01(0 3)0000301100000200100010010?0?0020??000100001011010100?100?00???110100102?102?0001113023??1?01211???????????00000??0(0 1)00?0?1?011000100000000000000000

;

END;
BEGIN ASSUMPTIONS;
	TYPESET * UNTITLED   =  unord:  1- 159;

END;

BEGIN MESQUITECHARMODELS;
	ProbModelSet * UNTITLED   =  'Mk1 (est.)':  1- 159;
END;

BEGIN AUTHORS;
AUTHOR  NAME = Benjamin_Moon CODE = 0 LASTSAVER;
END;

Begin MESQUITE;
		MESQUITESCRIPTVERSION 2;
		TITLE AUTO;
		tell ProjectCoordinator;
		timeSaved 1639587748405;
		getEmployee #mesquite.minimal.ManageTaxa.ManageTaxa;
		tell It;
			setID 0 4290653495656333556;
		endTell;
		getEmployee #mesquite.charMatrices.ManageCharacters.ManageCharacters;
		tell It;
			setID 0 5034654614930318599;
			mqVersion 370;
			checksumv 0 3 2366875500 null  getNumChars 159 numChars 159 getNumTaxa 42 numTaxa 42   short true   bits 63   states 63   sumSquaresStatesOnly 24763.0 sumSquares 24763.0 longCompressibleToShort false usingShortMatrix true   NumFiles 1 NumMatrices 1;
			mqVersion;
		endTell;
		getWindow;
		tell It;
			suppress;
			setResourcesState false false 193;
			setPopoutState 300;
			setExplanationSize 0;
			setAnnotationSize 0;
			setFontIncAnnot 0;
			setFontIncExp 0;
			setSize 1280 644;
			setLocation 0 25;
			setFont SanSerif;
			setFontSize 10;
			getToolPalette;
			tell It;
			endTell;
			desuppress;
		endTell;
		getEmployee  #mesquite.charMatrices.BasicDataWindowCoord.BasicDataWindowCoord;
		tell It;
			showDataWindow #5034654614930318599 #mesquite.charMatrices.BasicDataWindowMaker.BasicDataWindowMaker;
			tell It;
				getWindow;
				tell It;
					getTable;
					tell It;
						rowNamesWidth 213;
					endTell;
					setExplanationSize 30;
					setAnnotationSize 20;
					setFontIncAnnot 0;
					setFontIncExp 0;
					setSize 1087 572;
					setLocation 0 25;
					setFont .AppleSystemUIFont;
					setFontSize 10;
					getToolPalette;
					tell It;
						setTool mesquite.charMatrices.BasicDataWindowMaker.BasicDataWindow.ibeam;
					endTell;
					setActive;
					setTool mesquite.charMatrices.BasicDataWindowMaker.BasicDataWindow.ibeam;
					colorCells  #mesquite.charMatrices.ColorByState.ColorByState;
				tell It;
					setStateLimit 9;
					toggleUniformMaximum on;
				endTell;
					colorRowNames  #mesquite.charMatrices.TaxonGroupColor.TaxonGroupColor;
					colorColumnNames  #mesquite.charMatrices.CharGroupColor.CharGroupColor;
					colorText  #mesquite.charMatrices.NoColor.NoColor;
					setBackground White;
					toggleShowNames off;
					toggleShowTaxonNames on;
					toggleTight off;
					toggleThinRows off;
					toggleShowChanges on;
					toggleSeparateLines off;
					toggleShowStates on;
					toggleReduceCellBorders off;
					toggleAutoWCharNames on;
					toggleAutoTaxonNames off;
					toggleShowDefaultCharNames off;
					toggleConstrainCW on;
					toggleBirdsEye off;
					toggleColorOnlyTaxonNames off;
					toggleShowPaleGrid off;
					toggleShowPaleCellColors off;
					toggleShowPaleExcluded off;
					togglePaleInapplicable on;
					togglePaleMissing on;
					toggleShowBoldCellText off;
					toggleAllowAutosize on;
					toggleColorsPanel off;
					toggleDiagonal on;
					setDiagonalHeight 80;
					toggleLinkedScrolling on;
					toggleScrollLinkedTables off;
				endTell;
				showWindow;
				getWindow;
				tell It;
					forceAutosize;
				endTell;
				getEmployee #mesquite.charMatrices.AlterData.AlterData;
				tell It;
					toggleBySubmenus off;
				endTell;
				getEmployee #mesquite.charMatrices.ColorCells.ColorCells;
				tell It;
					setColor Red;
					removeColor off;
				endTell;
				getEmployee #mesquite.categ.StateNamesEditor.StateNamesEditor;
				tell It;
					makeWindow;
					tell It;
						setExplanationSize 30;
						setAnnotationSize 20;
						setFontIncAnnot 0;
						setFontIncExp 0;
						setSize 1087 572;
						setLocation 0 25;
						setFont .AppleSystemUIFont;
						setFontSize 14;
						getToolPalette;
						tell It;
							setTool mesquite.categ.StateNamesEditor.StateNamesWindow.ibeam;
						endTell;
						rowsAreCharacters on;
						toggleConstrainChar on;
						toggleConstrainCharNum 3;
						togglePanel off;
						toggleSummaryPanel off;
					endTell;
					showWindow;
				endTell;
				getEmployee #mesquite.categ.StateNamesStrip.StateNamesStrip;
				tell It;
					showStrip off;
				endTell;
				getEmployee #mesquite.charMatrices.AnnotPanel.AnnotPanel;
				tell It;
					togglePanel off;
				endTell;
				getEmployee #mesquite.charMatrices.CharReferenceStrip.CharReferenceStrip;
				tell It;
					showStrip off;
				endTell;
				getEmployee #mesquite.charMatrices.QuickKeySelector.QuickKeySelector;
				tell It;
					autotabOff;
				endTell;
				getEmployee #mesquite.charMatrices.SelSummaryStrip.SelSummaryStrip;
				tell It;
					showStrip off;
				endTell;
				getEmployee #mesquite.categ.SmallStateNamesEditor.SmallStateNamesEditor;
				tell It;
					panelOpen true;
				endTell;
			endTell;
		endTell;
		endTell;
end;
