# Supplementary material for: The oldest record of Saurosphargiformes (Diapsida) from South China could fill an ecological gap in the Early Triassic biotic recovery
Source: PeerJ. 2022 Jul 14;10:e13569. doi: 10.7717/peerj.13569 (PMC9288826; doi:10.7717/peerj.13569)
Supplement: Supplemental Information 2 [file peerj-10-13569-s002.nex]

#NEXUS
[written Tue Mar 08 17:44:27 GMT 2022 by Mesquite  version 3.70 (build 940) at IT031683/172.22.96.1]

BEGIN TAXA;
	TITLE Taxa;
	DIMENSIONS NTAX=43;
	TAXLABELS
		Seymouriidae Synapsida Parareptilia Captorhinidae Araeoscelidia Rhynchocephalia Squamata Prolacerta Trilophosaurus Rhynchosauria Archosauriformes Claudiosaurus Coelurosauravus Kuehneosauridae Acerosodontosaurus Tangasaurus Youngina Thadeosaurus Lanthanolania Orovenator Sophineta Pamelina Tanystropheus Choristodera Macrocnemus Hovasaurus Pachypleurosaurs Simosaurus Placodus Pistosauridae Askeptosaurus Clarazia Thalattosaurus Helveticosaurus Largocephalosaurus Sinosaurosphargis Wumengosaurus Nanchangosaurus Hupehsuchus Chaohusaurus Utatsusaurus Eusaurosphargis Pomolispondylus_biani 
	;

END;


BEGIN CHARACTERS;
	TITLE  Character_Matrix;
	DIMENSIONS  NCHAR=213;
	FORMAT DATATYPE = STANDARD RESPECTCASE GAP = - MISSING = ? SYMBOLS = "  0 1 2 3 4";
	MATRIX
	Seymouriidae        000000100000000000000000000000000000000000000000000000000000000000000000000000000?0000000??00000100100000010000000000100101000000000000000000000000000000000000000(0 1)00000000000000?0000001000?0?000(0 1)010000000?0?000000
	Synapsida           000(0 1)000(0 1)000100001000(0 1)0000000000000(0 1)0000000000000000000000000000000000000000000000?0000001?00000010(0 1)000100(0 2)100000(0 1)0000(0 1)(0 1)00010000(0 1)00110000000000(0 1)000000000000000000010000000000000(0 1)?000000(0 1)(0 1)11?0?000?00000000000?000000
	Parareptilia        00000(0 1)(0 1)(0 1)0(0 1)0(0 1)0000(0 1)(0 1)00020000000010001(0 1)(0 1)0(0 1)000000000(0 1)00000(0 1)0?000000(0 1 2)0000(0 1)000100000000?0000001??00000100000000(0 1)100000(0 1)000000000000(0 1)10010100(0 1)(0 1)(0 1)0(0 1)(0 1)(0 1)0(0 1)000(0 1)000(1 2)000(0 1)00000(0 1)(0 1){0 1}(0 1)(0 1)(0 1)0(0 1)1010000(1 2)0?(0 1)00010(0 1)(0 1)(0 1)(0 1)?0?0(0 1 2)0?0(0 2)00000000(0 1)?000000
	Captorhinidae       00000000000(0 1)0010000000?000000010010000000000?00000?000000000000000000000000000000?1000001??1???01000?0000210101000000000000000100001000000000000000000000001000000000000000000020?0000111000000000000000000000?000000
	Araeoscelidia       0000000131000000(0 1)0000010000?0010000010000000?00000000010000000000000000000000000100000001000010000000010011111100000000000000010?00100000?010000000000100001000??00000000000110(1 2)000000111011000000000000000000?000000
	Rhynchocephalia     0(0 2)000(1 2)001(0 1)(0 1)(0 1)(0 2)11(0 1)(1 2)001(0 1)010(0 1)111(0 1)0100011131(0 1)0(0 1)01000001111010(0 1)000000200011110110(0 1)101110000000111(0 1)0(0 1)20110(0 1)0001(0 1)(0 1)1(1 2)0000(0 1)00000000000010111(0 1)11101(0 1)11011110(0 1)0010(0 1)000011(0 1)01002000111111(0 1)0010010?(0 1)110111000000010000000010?000000
	Squamata            00000(1 2)(0 1)(0 1 2)10(0 1)(0 1 2)(0 2)110221?(0 1)(0 1 2)(0 1)(0 1)(0 1)1111010(0 1)0111311(0 2)10(0 1)00(0 1)0011(0 1)101(0 1)1000000(0 2)100111101101101110000000(0 1)(0 1)(1 2)1(0 1)01(0 1)11(0 1)(0 1)0001011(1 2)1100(0 1)0(0 1)0000000000(0 1)0(0 1)1100110111(0 1)110011(0 1)(0 1)1(0 1)120(0 1 2)0011001(0 1)021(0 1)(0 1)1(0 1)1111100100100?11(0 1)(0 1)1(0 1)0000(0 2)0010(0 1)00000010?000000
	Prolacerta          010101013100011020010010011?0010001010110010?00101110000100000001200111010101011000011000010?01011001111121200101000000000000010?00011011100011?01111010010111010010000110201212100001111?1100?000?00000000010?000000
	Trilophosaurus      01000?11100231100?0??2?0?110001000111011(1 2)010?0010111001010000?000000111010101011?100011001100??011110111011000?111???0000000?????????1011101110101001012010?1111102110?1?020101211?0??1???110000?0000?000000??????000
	Rhynchosauria       01000100101231112101100001110010101112110010?001011100101?0000001000111011101011001111110111101011001111130201111001000000001100?1101100110011110110101200011110?0200111112011111110011111110000?0000000000010?000000
	Archosauriformes    0101010(0 1)1(0 1)(0 1)(0 2)(0 2)(0 1)101(1 2)00(0 1)(0 1 2)10(0 1)11?0(0 1)10(0 1)(0 1)1(0 1)1111(0 1 2)(0 1)(0 1)001(0 1)1(0 2)(0 1)1100101(0 1)0000(0 1)0100011(1 2)(0 1)1(0 1)1(0 1)101110(0 1)0111100111(0 1)1111001112120(1 2)00101(0 1)0(0 1)0010000001(0 1)(0 1)(0 1)010111?1110111?0(0 1)111010000?1(0 1)1110(1 2)0100?11200011?(0 1)000111011(0 1 2)0000(1 2)(0 1)000000000010?000000
	Claudiosaurus       0000010111000110200110?000??00100000101?0000?00101110010100011110000111110000000?00010?01120012011000101011000000000000000000?11??11??10??010111011100100?01100??010?000000001020000101101100000000000000000100000000
	Coelurosauravus     10010??0100?011021010????11?0?????10?31?0110000001?????????000000000?1?100000000000000?0112??????????10001?11???00??00?0?0???111??0?11???1??????0000101?000111??????????000000021010?0110112?0?00?0????00000?0???????
	Kuehneosauridae     010001001102011022011010111110100010?0110110?11?0111101000000012100112011?1???10000110?010200??000001002011?000000300010?00001010000??01??10??0??00?10?00001100?0010001?1000?002000010110?1?0000000?01000000100?????0
	Acerosodontosaurus  ??????013??????0201??????0??0????0?1??1000?0?00?0?0????????0??00020??????????????0?????0?10???????????01?0??0????????0???0????100??0?????????????111??????0????????????1?????0???0??0?1?0??0????????????????????00???
	Tangasaurus         ?????????????????????????????????????????????0??0??????????000000??????????01???1??????????????????????1?0?2??????????????0?????????????????0???01?0?????????????????????????????????????10????????????????????????0?
	Youngina            00000101310000001000001000??0??0001???1000?000??0?????10???0??000?10?1??????0000100000?01110010?1?00??0110????100?00000?0000?000001?1?????10????01?????00?01??????1???0?1???1?0??0?000?10(0 1)00???000010000000000?000?0?
	Thadeosaurus        ???????????????????????????????0????????00?0?0?001????10?00000020200?1011???00?01???????????????1??0??0110??0??00?????00??0?????????????????????0110101???????????1??????00?100??????????0?000?0??000????????00000000
	Lanthanolania       000?01013??????02??????????????0?0??????????????????????????????????????????????????????1?1?????0?????????????????????????????00????????????????????????0?0???????2???????????????0?0?1?1???????????????0000?????????
	Orovenator          00000001310{0 2}1???{1 2}???0????0??0010?0?010100?????????????????????????????????????????000100101?00000?00???????????????000???0?000?100??000???00000????????000010????000000?????????10000??????????????????000001????????
	Sophineta           0000011010000110200100???11?1?1000?013100??1000??0?????????????????0?????????????00000?00120000????0??01??1????????000???0?001011110???????0???????????000011??????1????0??0010??21000?1?????????????????????????????
	Pamelina            010001001102011022?110???1111?10001010110??00111?1???????????????????????????????001100010200??1??00??02?10???????300????0?00101?000???????0???????????000111?????1?0???1????0??000010?1?????????????????????????????
	Tanystropheus       1101010130210110221?0010011?0010001010110110?00101110000100000001101111010011011000011?0111000211111010200100010100000000000011??00011111100011?0111101001011101?02000011020021210100?11111200000(0 1 2)010000000010?000000
	Choristodera        110101021002111010(0 1)01110111?0?101010101111001001101100101000000(0 2)1210111110101011?1011(0 1)000(0 1)1100001100000101(0 1)10001(0 1)10000000000?0101?1?1100111010?101111?1010011101?01100?1100010011010001?01100000000?00000000?1?000000
	Macrocnemus         110101013102111021???0??01011010001010110110?001011100001000??0?12011110100010110?0?11?0001????11?0101?11001001010?000000000?11???001101?1?00?1?011010100?0111????1??0011020121210100?11011?00000?010?000000100000000
	Hovasaurus          ??????0?3?0?0??0201?0210?011???????????000?0?00?00010?1??0000002020??101?000?00?10???????10???????00?1?102?200??0?0???00??0???????01010?????????0111101??10??????????????00?100?00????1??000?0000?000????1???0??0??00
	Pachypleurosaurs    1000(0 1)20131000110200110?1011101010110?11101111001101001(0 1)2111101(0 1)(0 1)0(1 2)11111111011100000010?01120????1?0100020(0 1)12001?01?0002100000100??11?????11?11??11110020000111011121011?00000001(0 1)0?1?1111(0 1)12000100010000010011?000000
	Simosaurus          10001202202111102001111000100101001011111111101110100112111101111211112111011100000010?01120002?111111020?1?000001?0112110000101??11?????10?11??11110020000111011121011?0000000100?1?1110?120001000100000000?1??000??
	Placodus            1011021021(0 2)101102000101001110100101101100110011100110111111111101211111111011100000010?01101?010110101020211000000?1100001011110?101???1?121101?111110?110111001112110010000000110?1??111012001211010000000001?000000
	Pistosauridae       1000120121113110201?11?010110100?0???1011??110?1??1101??11111111121??1??????????000011?01110?0??1111?102?01?00??1??0112100000101??11?????11?11??11110020000111011121011?0000000101?1??110?10(0 1)10(0 1 2)(0 1)0(0 1)(0 1)00010000?1?000000
	Askeptosaurus       1010110130000110211?011?111?10100001101101101001001000001000011011001111100010110000010000101120111101010210000001100000000001100?101101?1?10?00011110200101110??020011?0000000211010?11001001??010??0010100100000000
	Clarazia            10001?0001000110221?00??111?10101011131?0110000?00110?001?0?0????20??1111?0111100?1001?01?11?1?011110101001100000111000011010110??1??????111??0???101??00101?1????00?00?0000000?1??1??1000??00????0??0000100??0?000?1
	Thalattosaurus      10001?0131000110221?01??111?1?10101112110?001000?0???????00001???????0111????????01011?01?11?1???1100?01?????0???111001011010110?110?????1?1??0???1????00101?1????200011?????0??1??1??100?1????????????10?001????????
	Helveticosaurus     100???003????????????0?????????????0?00?0110?101?01100101000110?111010211??111100?1000?011??????????0102?301000001?00001?000?1?1?????????????????1111?20?????????????00?10?0000100100?11????001201000?00????00?000000
	Largocephalosaurus  1000020031(0 2)311100201?1??00010012?00000110111?100(0 1)011011211?1211(0 2)1111?001110(0 1)100000001110012?????????0??2?1000000(0 1)1100?21?000?1?0??11???????1?10011111??(0 1)01010????02??00?1?0???021011???10010110010(2 3)020100000?10000000
	Sinosaurosphargis   10000?00412301100201?1??0?0?00?2?000101?01???2??00110112?1?1211??1????1??????????0001110??2?0020??110??2?10?0??????001??00?0?100??01????1??1?1????10???001110????020?0??????????1011????0?001100220?20100000?11?0000?
	Wumengosaurus       1010010131???110210110???01?0?????10??110110?0001010110011?001130211?121110??10000000110012?????????0?020310000011?00021?000?110??1???????????0?11110??000???1???????00?0?000?020001011?001000010?00?0011(0 1)?1000000000
	Nanchangosaurus     100?010131010110210100?0000?0?????10???1??100000001100??11001113121??0211????0??0000011?012?????????0002021100??010???0??00??1?0??00?????????1?1111????2011?1????????0??0??????2000101?1101?11201?0?1???0110?2101?100
	Hupehsuchus         1001011131010110210100??000?0?0??110???101100000001100??110011131211?021110010000000011?012???????110002021100??010???010000?110??00?????????1?111110122011?0?????21?0??00000?02000101?1101111201?0110??0110021011100
	Chaohusaurus        1011011131000110210100??001?0?00?100?01101100200(0 1)0100002110011131211?02111011(0 1)1000000110012????01?1101010010000?010000010100?110??00???????1?1?1111100(0 1 2)002011????02??00?00000?0201010110100(0 1)01000?0000011011120111011
	Utatsusaurus        1011010111010110010101??000???00?10010110110?2?010110000110011131201?021110010100?001110012?????1?11000100100000010000010000?110??00???????1?10?1111012002111?????10?01?00000?0211010111101(0 1)01000?000001101112011?011
	Eusaurosphargis     100????13?010???????????0????1??????1011(0 1)10??1?1001100001110??1?0?01?1211?0???00?00011????????????01?0?2010?000011?00?010000??????0?????????????11110??0??????????2?????110010?20??0????1110000?1?(1 2)1(0 1)?100????00000?00
	Pomolispondylus_biani   ???????????????????????????????????????1?1?1?00?00??????1??11?1????1?0?1???????????????????????????????10???0?????????1???0?????????????????????11???????????????????????????????????????1??1?1?1?0?0?????????1?0????

;

END;
BEGIN ASSUMPTIONS;
	TYPESET * UNTITLED   =  unord:  1- 213;

END;

BEGIN MESQUITECHARMODELS;
	ProbModelSet * UNTITLED   =  'Mk1 (est.)':  1- 213;
END;

BEGIN AUTHORS;
AUTHOR  NAME = Benjamin_Moon CODE = 0;
END;

Begin MESQUITE;
		MESQUITESCRIPTVERSION 2;
		TITLE AUTO;
		tell ProjectCoordinator;
		timeSaved 1646761467539;
		getEmployee #mesquite.minimal.ManageTaxa.ManageTaxa;
		tell It;
			setID 0 3194749192526960655;
		endTell;
		getEmployee #mesquite.charMatrices.ManageCharacters.ManageCharacters;
		tell It;
			setID 0 575922698672046748;
			mqVersion 370;
			checksumv 0 3 1402654201 null  getNumChars 213 numChars 213 getNumTaxa 43 numTaxa 43   short true   bits 2305843009213693983   states 31   sumSquaresStatesOnly 22245.0 sumSquares -9.2233720368547727E18 longCompressibleToShort false usingShortMatrix true   NumFiles 1 NumMatrices 1;
			mqVersion;
		endTell;
		getWindow;
		tell It;
			suppress;
			setResourcesState false false 193;
			setPopoutState 300;
			setExplanationSize 0;
			setAnnotationSize 0;
			setFontIncAnnot 0;
			setFontIncExp 0;
			setSize 1858 1001;
			setLocation -8 0;
			setFont SanSerif;
			setFontSize 10;
			getToolPalette;
			tell It;
			endTell;
			desuppress;
		endTell;
		getEmployee  #mesquite.charMatrices.BasicDataWindowCoord.BasicDataWindowCoord;
		tell It;
			showDataWindow #575922698672046748 #mesquite.charMatrices.BasicDataWindowMaker.BasicDataWindowMaker;
			tell It;
				getWindow;
				tell It;
					setExplanationSize 30;
					setAnnotationSize 20;
					setFontIncAnnot 0;
					setFontIncExp 0;
					setSize 1665 929;
					setLocation -8 0;
					setFont SanSerif;
					setFontSize 10;
					getToolPalette;
					tell It;
						setTool mesquite.charMatrices.BasicDataWindowMaker.BasicDataWindow.ibeam;
					endTell;
					setActive;
					setTool mesquite.charMatrices.BasicDataWindowMaker.BasicDataWindow.ibeam;
					colorCells  #mesquite.charMatrices.ColorByState.ColorByState;
				tell It;
					setStateLimit 9;
					toggleUniformMaximum on;
				endTell;
					colorRowNames  #mesquite.charMatrices.TaxonGroupColor.TaxonGroupColor;
					colorColumnNames  #mesquite.charMatrices.CharGroupColor.CharGroupColor;
					colorText  #mesquite.charMatrices.NoColor.NoColor;
					setBackground White;
					toggleShowNames on;
					toggleShowTaxonNames on;
					toggleTight off;
					toggleThinRows off;
					toggleShowChanges on;
					toggleSeparateLines off;
					toggleShowStates on;
					toggleReduceCellBorders off;
					toggleAutoWCharNames on;
					toggleAutoTaxonNames off;
					toggleShowDefaultCharNames off;
					toggleConstrainCW on;
					toggleBirdsEye off;
					toggleColorOnlyTaxonNames off;
					toggleShowPaleGrid off;
					toggleShowPaleCellColors off;
					toggleShowPaleExcluded off;
					togglePaleInapplicable on;
					togglePaleMissing off;
					toggleShowBoldCellText off;
					toggleAllowAutosize on;
					toggleColorsPanel off;
					toggleDiagonal on;
					setDiagonalHeight 80;
					toggleLinkedScrolling on;
					toggleScrollLinkedTables off;
				endTell;
				showWindow;
				getWindow;
				tell It;
					forceAutosize;
				endTell;
				getEmployee #mesquite.charMatrices.AlterData.AlterData;
				tell It;
					toggleBySubmenus off;
				endTell;
				getEmployee #mesquite.charMatrices.ColorCells.ColorCells;
				tell It;
					setColor Red;
					removeColor off;
				endTell;
				getEmployee #mesquite.categ.StateNamesStrip.StateNamesStrip;
				tell It;
					showStrip off;
				endTell;
				getEmployee #mesquite.charMatrices.AnnotPanel.AnnotPanel;
				tell It;
					togglePanel off;
				endTell;
				getEmployee #mesquite.charMatrices.CharReferenceStrip.CharReferenceStrip;
				tell It;
					showStrip off;
				endTell;
				getEmployee #mesquite.charMatrices.QuickKeySelector.QuickKeySelector;
				tell It;
					autotabOff;
				endTell;
				getEmployee #mesquite.charMatrices.SelSummaryStrip.SelSummaryStrip;
				tell It;
					showStrip off;
				endTell;
				getEmployee #mesquite.categ.SmallStateNamesEditor.SmallStateNamesEditor;
				tell It;
					panelOpen true;
				endTell;
			endTell;
		endTell;
		endTell;
end;
