# Supplementary material for: The oldest record of Saurosphargiformes (Diapsida) from South China could fill an ecological gap in the Early Triassic biotic recovery
Source: PeerJ. 2022 Jul 14;10:e13569. doi: 10.7717/peerj.13569 (PMC9288826; doi:10.7717/peerj.13569)
Supplement: Supplemental Information 3 [file peerj-10-13569-s003.nex]

#NEXUS
[written Fri Mar 11 10:20:36 GMT 2022 by Mesquite  version 3.70 (build 940) at Benjamins-iMac.cable.virginm.net/192.168.1.143 (Benjamin Moon)]

BEGIN TAXA;
	TITLE Taxa;
	DIMENSIONS NTAX=43;
	TAXLABELS
		Seymouriidae Synapsida Parareptilia Captorhinidae Araeoscelidia Rhynchocephalia Squamata Prolacerta Trilophosaurus Rhynchosauria Archosauriformes Claudiosaurus Coelurosauravus Kuehneosauridae Acerosodontosaurus Tangasaurus Youngina Thadeosaurus Lanthanolania Orovenator Sophineta Pamelina Tanystropheus Choristodera Macrocnemus Hovasaurus Pachypleurosaurs Simosaurus Placodus Pistosauridae Askeptosaurus Clarazia Thalattosaurus Helveticosaurus Largocephalosaurus Sinosaurosphargis Wumengosaurus Nanchangosaurus Hupehsuchus Chaohusaurus Utatsusaurus Eusaurosphargis Pomolispondylus_biani 
	;

END;


BEGIN CHARACTERS;
	TITLE  Character_Matrix;
	DIMENSIONS  NCHAR=213;
	FORMAT DATATYPE = STANDARD RESPECTCASE GAP = - MISSING = ? SYMBOLS = "  0 1 2 3";
	MATRIX
	Seymouriidae           000000100000000000000000000000000000000000000000000000000000000000000000000000000?0000000??00000100100000010000000000100101000000000000000000000000000000000000000(0 1)00000000000000?0000001000?0?000(0 1)010000000?0?000000
	Synapsida              000(0 1)000(0 1)000100001000(0 1)0000000000000(0 1)0000000000000000000000000000000000000000000000?0000001?00000010(0 1)000100(0 2)100000(0 1)0000(0 1)(0 1)00010000(0 1)00110000000000(0 1)000000000000000000010000000000000(0 1)?000000(0 1)(0 1)11?0?000?00000000000?000000
	Parareptilia           00000(0 1)(0 1)(0 1)0(0 1)0(0 1)0000(0 1)(0 1)00020000000010001(0 1)(0 1)0(0 1)000000000(0 1)00000(0 1)0?000000(0 1 2)0000(0 1)000100000000?0000001??00000100000000(0 1)100000(0 1)000000000000(0 1)10010100(0 1)(0 1)(0 1)0(0 1)(0 1)(0 1)0(0 1)000(0 1)000(1 2)000(0 1)00000(0 1)(0 1){0 1}(0 1)(0 1)(0 1)0(0 1)1010000(1 2)0?(0 1)00010(0 1)(0 1)(0 1)(0 1)?0?0(0 1 2)0?0(0 2)00000000(0 1)?000000
	Captorhinidae          00000000000(0 1)0010000000?000000010010000000000?00000?000000000000000000000000000000?1000001??1???01000?0000210101000000000000000100001000000000000000000000001000000000000000000020?0000111000000000000000000000?000000
	Araeoscelidia          0000000131000000(0 1)0000010000?0010000010000000?00000000010000000000000000000000000100000001000010000000010011111100000000000000010?00100000?010000000000100001000??00000000000110(1 2)000000111011000000000000000000?000000
	Rhynchocephalia        0(0 2)000(1 2)001(0 1)(0 1)(0 1)(0 2)11(0 1)(1 2)001(0 1)010(0 1)111(0 1)0100011131(0 1)0(0 1)01000001111010(0 1)000000200011110110(0 1)101110000000111(0 1)0(0 1)20110(0 1)0001(0 1)(0 1)1(1 2)0000(0 1)00000000000010111(0 1)11101(0 1)11011110(0 1)0010(0 1)000011(0 1)01002000111111(0 1)0010010?(0 1)110111000000010000000010?000000
	Squamata               00000(1 2)(0 1)(0 1 2)10(0 1)(0 1 2)(0 2)110221?(0 1)(0 1 2)(0 1)(0 1)(0 1)1111010(0 1)0111311(0 2)10(0 1)00(0 1)0011(0 1)101(0 1)1000000(0 2)100111101101101110000000(0 1)(0 1)(1 2)1(0 1)01(0 1)11(0 1)(0 1)0001011(1 2)1100(0 1)0(0 1)0000000000(0 1)0(0 1)1100110111(0 1)110011(0 1)(0 1)1(0 1)120(0 1 2)0011001(0 1)021(0 1)(0 1)1(0 1)1111100100100?11(0 1)(0 1)1(0 1)0000(0 2)0010(0 1)00000010?000000
	Prolacerta             010101013100011020010010011?0010001010110010?00101110000100000001200111010101011000011000010?01011001111121200101000000000000010?00011011100011?01111010010111010010000110201212100001111?1100?000?00000000010?000000
	Trilophosaurus         01000?11100231100?0??2?0?110001000111011(1 2)010?0010111001010000?000000111010101011?100011001100??011110111011000?111???0000000?????????1011101110101001012010?1111102110?1?020101211?0??1???110000?0000?000000??????000
	Rhynchosauria          01000100101231112101100001110010101112110010?001011100101?0000001000111011101011001111110111101011001111130201111001000000001100?1101100110011110110101200011110?0200111112011111110011111110000?0000000000010?000000
	Archosauriformes       0101010(0 1)1(0 1)(0 1)(0 2)(0 2)(0 1)101(1 2)00(0 1)(0 1 2)10(0 1)11?0(0 1)10(0 1)(0 1)1(0 1)1111(0 1 2)(0 1)(0 1)001(0 1)1(0 2)(0 1)1100101(0 1)0000(0 1)0100011(1 2)(0 1)1(0 1)1(0 1)101110(0 1)0111100111(0 1)1111001112120(1 2)00101(0 1)0(0 1)0010000001(0 1)(0 1)(0 1)010111?1110111?0(0 1)111010000?1(0 1)1110(1 2)0100?11200011?(0 1)000111011(0 1 2)0000(1 2)(0 1)000000000010?000000
	Claudiosaurus          0000010111000110200110?000??00100000101?0000?00101110010100011110000111110000000?00010?01120012011000101011000000000000000000?11??11??10??010111011100100?01100??010?000000001020000101101100000000000000000100000000
	Coelurosauravus        10010??0100?011021010????11?0?????10?31?0110000001?????????000000000?1?100000000000000?0112??????????10001?11???00??00?0?0???111??0?11???1??????0000101?000111??????????000000021010?0110112?0?00?0????00000?0???????
	Kuehneosauridae        010001001102011022011010111110100010?0110110?11?0111101000000012100112011?1???10000110?010200??000001002011?000000300010?00001010000??01??10??0??00?10?00001100?0010001?1000?002000010110?1?0000000?01000000100?????0
	Acerosodontosaurus     ??????013??????0201??????0??0????0?1??1000?0?00?0?0????????0??00020??????????????0?????0?10???????????01?0??0????????0???0????100??0?????????????111??????0????????????1?????0???0??0?1?0??0????????????????????00???
	Tangasaurus            ?????????????????????????????????????????????0??0??????????000000??????????01???1??????????????????????1?0?2??????????????0?????????????????0???01?0?????????????????????????????????????10????????????????????????0?
	Youngina               00000101310000001000001000??0??0001???1000?000??0?????10???0??000?10?1??????0000100000?01110010?1?00??0110????100?00000?0000?000001?1?????10????01?????00?01??????1???0?1???1?0??0?000?10(0 1)00???000010000000000?000?0?
	Thadeosaurus           ???????????????????????????????0????????00?0?0?001????10?00000020200?1011???00?01???????????????1??0??0110??0??00?????00??0?????????????????????0110101???????????1??????00?100??????????0?000?0??000????????00000000
	Lanthanolania          000?01013??????02??????????????0?0??????????????????????????????????????????????????????1?1?????0?????????????????????????????00????????????????????????0?0???????2???????????????0?0?1?1???????????????0000?????????
	Orovenator             00000001310{0 2}1???{1 2}???0????0??0010?0?010100?????????????????????????????????????????000100101?00000?00???????????????000???0?000?100??000???00000????????000010????000000?????????10000??????????????????000001????????
	Sophineta              0000011010000110200100???11?1?1000?013100??1000??0?????????????????0?????????????00000?00120000????0??01??1????????000???0?001011110???????0???????????000011??????1????0??0010??21000?1?????????????????????????????
	Pamelina               010001001102011022?110???1111?10001010110??00111?1???????????????????????????????001100010200??1??00??02?10???????300????0?00101?000???????0???????????000111?????1?0???1????0??000010?1?????????????????????????????
	Tanystropheus          1101010130210110221?0010011?0010001010110110?00101110000100000001101111010011011000011?0111000211111010200100010100000000000011??00011111100011?0111101001011101?02000011020021210100?11111200000(0 1 2)010000000010?000000
	Choristodera           110101021002111010(0 1)01110111?0?101010101111001001101100101000000(0 2)1210111110101011?1011(0 1)000(0 1)1100001100000101(0 1)10001(0 1)10000000000?0101?1?1100111010?101111?1010011101?01100?1100010011010001?01100000000?00000000?1?000000
	Macrocnemus            110101013102111021???0??01011010001010110110?001011100001000??0?12011110100010110?0?11?0001????11?0101?11001001010?000000000?11???001101?1?00?1?011010100?0111????1??0011020121210100?11011?00000?010?000000100000000
	Hovasaurus             ??????0?3?0?0??0201?0210?011???????????000?0?00?00010?1??0000002020??101?000?00?10???????10???????00?1?102?200??0?0???00??0???????01010?????????0111101??10??????????????00?100?00????1??000?0000?000????1???0??0??00
	Pachypleurosaurs       ?000(0 1)201?1000110200110?1011101010110?111011110011?1001(0 1)21?110??(0 1)0(1 2)??11111?011100000010?01120????1?0100020(0 1)12001?0??0002?00000100??11?????11?11???11100?0000111011121011?00?00001(0 1)0???1111(0 1)12000100010000010011?000000
	Simosaurus             ?000120220211110200111100010010100101111111110111?1001121?110??112??11?11?011100000010?01120002?111111020?1?00000??0112?10000101??11?????10?11???11100?0000111011121011?00?0000100???1110?120001000100000000?1??000??
	Placodus               ?011021021(0 2)10110200010100111010010110110011001110?1101111?11???012??11111?011100000010?01101?010110101020211000000?1100001011110?101???1?121101??11110?1101110011121100100?0000110????111?12001211010000000001?000000
	Pistosauridae          ?000120121113110201?11?010110100?0???1011??110?1??1101??1?11???112???1??????????000011?01110?0??1111?102?01?00??1??0112?00000101??11?????11?11???11100?0000111011121011?00?0000101????110?10(0 1)10(0 1 2)(0 1)0(0 1)(0 1)00010000?1?000000
	Askeptosaurus          ?0101101?0000110211?011?111?101000011011011010010?10000010000??01100111110001011000001000010112011110101021000000?100000000001100?101101?1?10?00011110?00101110??020011?00?00002110?0?110?1001??010??0010100100000000
	Clarazia               ?0001?0001000110221?00??111?10101011131?0110000?0?110?001?0?0????20??1111?0111100?1001?01?11?1?011110101001100000?11000011010110??1??????111??0???101??00101?1????00?00?00?0000?1?????100???00????0??0000100??0?000?1
	Thalattosaurus         ?0001?01?1000110221?01??111?1?10101112110?001000?????????0000????????0111????????01011?01?11?1???1100?01?????0????11001011010110?110?????1?1??0???1????00101?1????200011?????0??1?????100?1????????????10?001????????
	Helveticosaurus        ?00???00?????????????0?????????????0?00?0110?101??1100101000??0?11?010?11??111100?1000?011??????????0102?30100000??0000??000?1?1?????????????????1111??0?????????????00?10?0000100100?11????001201000?00????00?000000
	Largocephalosaurus     ?0000200?1(0 2)311100201?1??00010012?00000110111?100(0 1)?1101121??1???(0 2)11???0011?0(0 1)100000001110012?????????0??2?1000000(0 1)?100?2??000?1?0??11???????1?100?1111??(0 1)01010????02??00?1?????02101????10?10110010(2 3)020100000?10000000
	Sinosaurosphargis      ?0000?00?12301100201?1??0?0?00?2?000101?01???2??0?110112???1?????1????1??????????0001110??2?0020??110??2?10?0??????001??00?0?100??01????1??1?1????10???001110????020?0??????????101?????0?001100220?20100000?11?0000?
	Wumengosaurus          ?0100101?1???110210110???01?0?????10??110110?0001?1011001??00??302???1?11?0??10000000110012?????????0?02031000001??0002??000?110??1???????????0??1110??000???1???????00?0??00?02000?011?0?1000010?00?0011(0 1)?1000000000
	Nanchangosaurus        ?00?0101?1010110210100?0000?0?????10???1??1000000?1100??1?00???312???0?11????0??0000011?012?????????0002021100??0?0???0??00??1?0??00?????????1?1?11????2011?1????????0??0??????2000?01?11?1?11201?0?1???0110?2101?100
	Hupehsuchus            ?0010111?1010110210100??000?0?0??110???1011000000?1100??1?00???312???0?11?0010000000011?012???????110002021100??0?0???0?0000?110??00?????????1?1?11101?2011?0?????21?0??00?00?02000?01?11?1111201?0110??0110021011100
	Chaohusaurus           ?0110111?1000110210100??001?0?00?100?01101100200(0 1)?1000021?00???312???0?11?011(0 1)1000000110012????01?1101010010000?0?00000?0100?110??00???????1?1?1?11100?002011????02??00?00?00?02010?01101?0(0 1)01000?0000011011120111011
	Utatsusaurus           ?011010111010110010101??000???00?10010110110?2?01?1100001?00???3120??0?11?0010100?001110012?????1?110001001000000?00000?0000?110??00???????1?10??11101?002111?????10?01?00?00?02110?01111?1(0 1)01000?000001101112011?011
	Eusaurosphargis        ?00????1???10???????????0????1??????1011(0 1)10??1?10?1100001?10????0?0??12?1?0???00?00011????????????01?0?2010?00001??00?0?0000??????0??????????????1110??0??????????2?????11?010?20??0????1110000?1?(1 2)1(0 1)?100????00000?00
	Pomolispondylus_biani  ???????????????????????????????????????1?1?1?00?0???????1??1?????????0?1???????????????????????????????10???0?????????1???0??????????????????????1??????????????????????????????????????????0?1?1?1?0?????????1?0????

;

END;
BEGIN ASSUMPTIONS;
	TYPESET * UNTITLED   =  unord:  1- 213;

END;

BEGIN AUTHORS;
AUTHOR  NAME = Benjamin_Moon CODE = 0 LASTSAVER;
END;

BEGIN MESQUITECHARMODELS;
	ProbModelSet * UNTITLED   =  'Mk1 (est.)':  1- 213;
END;

Begin MESQUITE;
		MESQUITESCRIPTVERSION 2;
		TITLE AUTO;
		tell ProjectCoordinator;
		timeSaved 1646994036129;
		getEmployee #mesquite.minimal.ManageTaxa.ManageTaxa;
		tell It;
			setID 0 5369514100935970310;
		endTell;
		getEmployee #mesquite.charMatrices.ManageCharacters.ManageCharacters;
		tell It;
			setID 0 1563166148564400984;
			mqVersion 370;
			checksumv 0 3 1072323548 null  getNumChars 213 numChars 213 getNumTaxa 43 numTaxa 43   short true   bits 2305843009213693967   states 15   sumSquaresStatesOnly 20429.0 sumSquares -9.2233720368547738E18 longCompressibleToShort false usingShortMatrix true   NumFiles 1 NumMatrices 1;
			mqVersion;
		endTell;
		getWindow;
		tell It;
			suppress;
			setResourcesState false false 193;
			setPopoutState 300;
			popAsTile false;
			popOut;
			setExplanationSize 0;
			setAnnotationSize 0;
			setFontIncAnnot 0;
			setFontIncExp 0;
			setSize 187 1001;
			setLocation 0 64;
			setFont .AppleSystemUIFont;
			setFontSize 10;
			getToolPalette;
			tell It;
			endTell;
			setActive;
			desuppress;
		endTell;
		getEmployee  #mesquite.charMatrices.BasicDataWindowCoord.BasicDataWindowCoord;
		tell It;
			showDataWindow #1563166148564400984 #mesquite.charMatrices.BasicDataWindowMaker.BasicDataWindowMaker;
			tell It;
				getWindow;
				tell It;
					setExplanationSize 30;
					setAnnotationSize 20;
					setFontIncAnnot 0;
					setFontIncExp 0;
					setSize 1665 965;
					setLocation 2839 120;
					setFont .AppleSystemUIFont;
					setFontSize 10;
					getToolPalette;
					tell It;
						setTool mesquite.charMatrices.BasicDataWindowMaker.BasicDataWindow.ibeam;
					endTell;
					setTool mesquite.charMatrices.BasicDataWindowMaker.BasicDataWindow.ibeam;
					colorCells  #mesquite.charMatrices.ColorByState.ColorByState;
				tell It;
					setStateLimit 9;
					toggleUniformMaximum on;
				endTell;
					colorRowNames  #mesquite.charMatrices.TaxonGroupColor.TaxonGroupColor;
					colorColumnNames  #mesquite.charMatrices.CharGroupColor.CharGroupColor;
					colorText  #mesquite.charMatrices.NoColor.NoColor;
					setBackground White;
					toggleShowNames on;
					toggleShowTaxonNames on;
					toggleTight off;
					toggleThinRows off;
					toggleShowChanges on;
					toggleSeparateLines off;
					toggleShowStates on;
					toggleReduceCellBorders off;
					toggleAutoWCharNames on;
					toggleAutoTaxonNames off;
					toggleShowDefaultCharNames off;
					toggleConstrainCW on;
					toggleBirdsEye off;
					toggleColorOnlyTaxonNames off;
					toggleShowPaleGrid off;
					toggleShowPaleCellColors off;
					toggleShowPaleExcluded off;
					togglePaleInapplicable on;
					togglePaleMissing off;
					toggleShowBoldCellText off;
					toggleAllowAutosize on;
					toggleColorsPanel off;
					toggleDiagonal on;
					setDiagonalHeight 80;
					toggleLinkedScrolling on;
					toggleScrollLinkedTables off;
				endTell;
				showWindow;
				getWindow;
				tell It;
					forceAutosize;
				endTell;
				getEmployee #mesquite.charMatrices.AlterData.AlterData;
				tell It;
					toggleBySubmenus off;
				endTell;
				getEmployee #mesquite.charMatrices.ColorCells.ColorCells;
				tell It;
					setColor Red;
					removeColor off;
				endTell;
				getEmployee #mesquite.categ.StateNamesStrip.StateNamesStrip;
				tell It;
					showStrip off;
				endTell;
				getEmployee #mesquite.charMatrices.AnnotPanel.AnnotPanel;
				tell It;
					togglePanel off;
				endTell;
				getEmployee #mesquite.charMatrices.CharReferenceStrip.CharReferenceStrip;
				tell It;
					showStrip off;
				endTell;
				getEmployee #mesquite.charMatrices.QuickKeySelector.QuickKeySelector;
				tell It;
					autotabOff;
				endTell;
				getEmployee #mesquite.charMatrices.SelSummaryStrip.SelSummaryStrip;
				tell It;
					showStrip off;
				endTell;
				getEmployee #mesquite.categ.SmallStateNamesEditor.SmallStateNamesEditor;
				tell It;
					panelOpen true;
				endTell;
			endTell;
		endTell;
		endTell;
end;
